# Supplementary material for: ﻿Resurrection of Drypetesnienkui (Putranjivaceae), endemic to Hainan, China
Source: PhytoKeys. 2022 Sep 12;206:129–36. doi: 10.3897/phytokeys.206.87737 (PMC9848961; doi:10.3897/phytokeys.206.87737)
Supplement: XML Treatment for Drypetes nienkui [file phytokeys.206.87737-treatment1.xml]

<!DOCTYPE tp:taxon-treatment
  PUBLIC "-//TaxonX//DTD Taxonomic Treatment Publishing DTD v0 20100105//EN" "tax-treatment-NSO.dtd">
<tp:taxon-treatment xmlns:tp="http://www.plazi.org/taxpub"><tp:treatment-meta><kwd-group><label>Taxon classification</label><kwd>
                <named-content content-type="kingdom">Plantae</named-content>
              </kwd><kwd>
                <named-content content-type="order">Malpighiales</named-content>
              </kwd><kwd>
                <named-content content-type="family">Putranjivaceae</named-content>
              </kwd></kwd-group><mixed-citation publication-type="journal"><person-group><name><surname>Levin</surname><given-names>Geoffrey A.</given-names></name></person-group><article-title>﻿Resurrection of <italic><tp:taxon-name><tp:taxon-name-part taxon-name-part-type="genus" reg="Drypetes">Drypetes</tp:taxon-name-part><tp:taxon-name-part taxon-name-part-type="species" reg="nienkui">nienkui</tp:taxon-name-part></tp:taxon-name></italic> (<tp:taxon-name><tp:taxon-name-part taxon-name-part-type="family">Putranjivaceae</tp:taxon-name-part></tp:taxon-name>), endemic to Hainan, China</article-title><source>PhytoKeys</source><day>12</day><month>09</month><year>2022</year><volume>206</volume><fpage>129</fpage><lpage>136</lpage><pub-id pub-id-type="doi">10.3897/phytokeys.206.87737</pub-id></mixed-citation></tp:treatment-meta><tp:nomenclature><label>﻿</label><tp:taxon-name>
              <object-id xmlns:xlink="http://www.w3.org/1999/xlink" content-type="arpha" xlink:type="simple">C04C6BF6-0676-530C-B8A3-0B71BA387897</object-id>
              <tp:taxon-name-part taxon-name-part-type="genus" reg="Drypetes">Drypetes</tp:taxon-name-part>
              <tp:taxon-name-part taxon-name-part-type="species" reg="nienkui">nienkui</tp:taxon-name-part>
            </tp:taxon-name><tp:taxon-authority>Merr. &amp; Chun, Sunyatsenia 2: 258, fig. 29C, D. 1935.</tp:taxon-authority></tp:nomenclature><tp:treatment-sec sec-type="material" id="SECID0EZMAE"><title>Type.</title><p>China. Hainan: Fan Ya, Ng Chi Ling, elev. 1200 m, 8 Nov 1932, <italic>N. K. Chun &amp; C. L. Tso 44246</italic> (holotype: NY02684347!; isotypes A00055929!, AU042776! (image seen), IBSC0004245!, IBSC0004246!, IBSC0004247!, K000854225!, NAS00417232! (image seen), PE00022638! (image seen), US01269000!).</p></tp:treatment-sec><tp:treatment-sec sec-type="description" id="SECID0EBNAE"><title>Description.</title><p>Trees to 15(–20) m, to 30 dbh, dioecious; branches and branchlets glabrous. <bold>Buds</bold> perulate; perules ovate, 1.5–2 × 1.6–2 mm, apex obtuse to rounded, surfaces glabrous, margins ciliolate. <bold>Leaves</bold>: stipules caducous, not seen; petiole 8–13 mm long, 1.3–1.7 mm diam., canaliculate, glabrous; blade oblong-ovate to oblong-lanceolate, 8–14 × 3–6 cm, chartaceous-coriaceous, base ± asymmetric, broadly cuneate to broadly acute, margins entire, apex acute to gradually short-acuminate, tip obtuse, surfaces glabrous, abaxial light green, somewhat shiny, adaxial olive, shiny; midvein rounded abaxially and adaxially, 2º veins 6–9 per side, slender but not obscure, 3º reticulate, higher order not well differentiated, reticulate, all raised adaxially, areoles 0.6–1 mm diam., freely ending veinlets fairly common. <bold>Staminate inflorescences</bold> cymose, to 2 cm long, 8–10-flowered; peduncle 0.5–0.8 mm diam., glabrous; bracteoles triangular, 0.8–1 mm long, surfaces glabrous, margins ciliate. <bold>Pistillate inflorescences</bold> cymose, 1 cm long (fruiting), 4–7-flowered; peduncle 1.5–1.7 mm diam. (fruiting), glabrous; bracteoles not seen. <bold>Staminate flowers</bold>: pedicels 2–5 mm long, 0.3 mm diam., puberulent; sepals 4, ovate, 1.7–2 × 1.2–1.5 mm, apex rounded, surfaces glabrous, margins ciliate; disc shallowly lobed, glabrous; stamens 8, inserted between disc lobes, filaments 1.5 mm long, terete, glabrous, anthers +/- globose, 0.5 mm diam., glabrous. <bold>Pistillate flowers</bold> not seen; fruiting pedicels 6–12 mm long, 1.4–1.7 mm diam., puberulent, glabrescent, hairs erect, to 0.1 mm long; ovaries densely hirsute when young. <bold>Drupes</bold> purplish brown, globose or depressed globose, sometimes slightly lobed, 15–18 mm diam., 2–3-locular, surface sparsely hirsute, trichomes whitish, 0.1–0.2 mm long, erect; styles 2–3, 1.5–2 mm long; stigmas +/- flabellate, 0.5 × 0.7 mm; exocarp and mesocarp not differentiated, 0.5 mm thick, leathery or crustaceous, endocarp 0.1 mm thick, cartilaginous. <bold>Seeds</bold> 2–3.</p></tp:treatment-sec><tp:treatment-sec sec-type="phenology" id="SECID0EXNAE"><title>Phenology.</title><p><italic><tp:taxon-name><tp:taxon-name-part taxon-name-part-type="genus" reg="Drypetes">Drypetes</tp:taxon-name-part><tp:taxon-name-part taxon-name-part-type="species" reg="nienkui">nienkui</tp:taxon-name-part></tp:taxon-name></italic> flowers August-November and fruits November–January.</p></tp:treatment-sec><tp:treatment-sec sec-type="distribution" id="SECID0EIOAE"><title>Distribution and habitat.</title><p><italic><tp:taxon-name><tp:taxon-name-part taxon-name-part-type="genus" reg="Drypetes">Drypetes</tp:taxon-name-part><tp:taxon-name-part taxon-name-part-type="species" reg="nienkui">nienkui</tp:taxon-name-part></tp:taxon-name></italic> is widespread in the southern half of Hainan, China (see the map for <italic><tp:taxon-name><tp:taxon-name-part taxon-name-part-type="genus" reg="Drypetes">D.</tp:taxon-name-part><tp:taxon-name-part taxon-name-part-type="species" reg="indica">indica</tp:taxon-name-part></tp:taxon-name></italic> in <xref ref-type="bibr" rid="B4">Fang et al. [2011]</xref>, as to Hainan only), occurring in forests at 950–2100 m elevation.</p></tp:treatment-sec><tp:treatment-sec sec-type="Preliminary conservation status" id="SECID0EIPAE"><title>Preliminary conservation status.</title><p>I have been able to locate only 13 gatherings of <italic><tp:taxon-name><tp:taxon-name-part taxon-name-part-type="genus" reg="Drypetes">Drypetes</tp:taxon-name-part><tp:taxon-name-part taxon-name-part-type="species" reg="nienkui">nienkui</tp:taxon-name-part></tp:taxon-name></italic>. With the exception of two collections made in 2014 and 2017, all the collections date from between 1932 and 1954, but no data are available regarding population sizes or trends. Applying the criteria of <xref ref-type="bibr" rid="B8">IUCN (2022)</xref>, <italic><tp:taxon-name><tp:taxon-name-part taxon-name-part-type="genus" reg="Drypetes">D.</tp:taxon-name-part><tp:taxon-name-part taxon-name-part-type="species" reg="nienkui">nienkui</tp:taxon-name-part></tp:taxon-name></italic> should receive a preliminary conservation assessment of Data Deficient, although a more complete assessment might show it qualifies as a species of elevated conservation concern.</p></tp:treatment-sec><ref-list><ref id="B4"><mixed-citation xmlns:xlink="http://www.w3.org/1999/xlink" xlink:type="simple"><person-group><name name-style="western"><surname>Fang</surname><given-names>J</given-names></name><name name-style="western"><surname>Wang</surname><given-names>Z</given-names></name><name name-style="western"><surname>Tang</surname><given-names>Z</given-names></name></person-group> (<year>2011</year>) <source>Atlas of Woody Plants in China: Distribution and Climate.</source><publisher-name>Springer</publisher-name>, <publisher-loc>Berlin</publisher-loc>, <size units="page">2000 pp</size>. <ext-link xlink:type="simple" ext-link-type="doi" xlink:href="10.1007/978-3-642-15017-3">https://doi.org/10.1007/978-3-642-15017-3</ext-link></mixed-citation></ref><ref id="B8"><mixed-citation xmlns:xlink="http://www.w3.org/1999/xlink" xlink:type="simple">IUCN (<year>2022</year>) Guidelines for Using the IUCN Red List Categories and Criteria. Version 15. Prepared by the Standards and Petitions Subcommittee, 114 pp. <ext-link xlink:type="simple" ext-link-type="uri" xlink:href="https://nc.iucnredlist.org/redlist/content/attachment_files/RedListGuidelines.pdf">https://nc.iucnredlist.org/redlist/content/attachment_files/RedListGuidelines.pdf</ext-link></mixed-citation></ref></ref-list></tp:taxon-treatment>
